# Supplementary material for: Kinetics of Isothermal Dumbbell Exponential Amplification: Effects of Mix Composition on LAMP and Its Derivatives
Source: Biosensors (Basel). 2022 May 18;12(5):346. doi: 10.3390/bios12050346 (PMC9138685; doi:10.3390/bios12050346)
Supplement: Supplementary file 1 [file biosensors-12-00346-s001.zip]

Archive with 1 entries (1 files):
- biosensors-1686967-supplementary.pdf
